# Supplementary material for: Microorganisms Involved in Hydrogen Sink in the Gastrointestinal Tract of Chickens
Source: Int J Mol Sci. 2023 Apr 3;24(7):6674. doi: 10.3390/ijms24076674 (PMC10095559; doi:10.3390/ijms24076674)
Supplement: Supplementary file 1 [file ijms-24-06674-s001.zip]

Archive with 4 entries (4 files):
- table S1.pdf
- table S2.pdf
- table S3.pdf
- table S4.pdf
